# Supplementary material for: Evaluation of qualitative and quantitative data of Y-90 imaging in SPECT/CT and PET/CT phantom studies
Source: PLoS One. 2021 Feb 10;16(2):e0246848. doi: 10.1371/journal.pone.0246848 (PMC7875374; doi:10.1371/journal.pone.0246848)
Supplement: S1 File — The S1 File includes numerical data used in quantitative analysis of SPECT and PET images in separate data sheets labelled ‘SPECT’ and ‘PET’ respectively. The next data sheet labelled ‘QualitativeAssessment’ includes results from observers. The last data sheet (‘Attenuation Correction-COV’) presents calculated COV values. (XLSX) [file pone.0246848.s001.xlsx]

## Sheet: SPECT
Session Number.No	Y-90 concentration in background [Mbq/ml]	Phantom	ROI	Min	Max	Avg	Std. Dev.	Contrast	Root mean square noise	CNR
I.2	0.2	JASZCZAK	BCKG	134	183	155.3	10.792	13.7154	6.94913
			Sphere 1	114	156	127.1	10.571	26.5937	8.31707	3.82691
			Sphere 2	114	149	132.7	10.15	26.5937	7.64883	3.82691
			Sphere 3	126	161	143.3	9.383	18.8667	6.5478	2.71497
			Sphere 4	143	166	157.2	7.329	7.92015	4.66221	1.13973
			Sphere 5	137	174	153	11.314	11.7836	7.39477	1.6957
			Sphere 6	131	170	155.4	13.315	15.6471	8.56821	2.25167
II.3	0.2	JASZCZAK	BCKG	156	205	180	13.982	3.94089	7.76778
			Sphere 1	116	176	143.3	15.851	35.5556	11.0614	4.57731
			Sphere 2	125	269	145.2	12.938	30.5556	8.91047	3.93363
			Sphere 3	141	191	169.7	16.383	21.6667	9.6541	2.7893
			Sphere 4	174	198	187.1	7.565	3.33333	4.04329	0.429123
			Sphere 5	166	193	179.8	8.454	7.77778	4.70189	1.00129
			Sphere 6	143	168	155.8	7.206	20.5556	4.62516	2.64626
I.1	0.1	JASZCZAK	BCKG	65	102	83.5	8.177		9.79281
			Sphere 1	47	82	64.5	9.247	43.7126	14.3364	4.46374
			Sphere 2	61	81	68.4	4.118	26.9461	6.02047	2.75162
			Sphere 3	62	88	76.5	6.995	25.7485	9.14379	2.62933
			Sphere 4	66	82	72.9	4.559	20.9581	6.25377	2.14015
			Sphere 5	65	86	72.8	6.546	22.1557	8.99176	2.26244
			Sphere 6	60	69	63.667	3.082	28.1437	4.84081	2.87391
II.4	1	JASZCZAK	BCKG	821	945	882.8	33.126	7.00045	3.75238
			Sphere 1	585	801	679.5	57.731	33.7336	8.4961	8.98992
			Sphere 2	673	818	732.9	40.123	23.7653	5.47455	6.33339
			Sphere 3	769	873	814.3	26.894	12.8908	3.30271	3.43537
			Sphere 4	839	928	888.6	28.735	4.96149	3.23374	1.32222
			Sphere 5	829	881	854.5	15.28	6.09425	1.78818	1.6241
			Sphere 6	789	830	812.9	13.442	10.6253	1.65359	2.83161
1	0	NEMA	BCKG			14.7413			39.3688
			Sphere 1	150	805	438.061	183.515	96.6349		6.55537
			Sphere 2	121	604	328.694	133.074	95.5152		6.47941
			Sphere 3	79	551	316.278	135.368	95.3391		6.46747
			Sphere 4	54	378	208.577	106.248	92.9324		6.30421
			Sphere 5	44	156	97.619	35.619	84.8991		5.75926
			Sphere 6	28	68	47.867	12.206	69.2036		4.69452
2	0.1	NEMA	BCKG			98.514			11.1299
			Sphere 1	274	941	593.13	177.233	83.3908		7.4925
			Sphere 2	211	656	403.9	132.142	76.7938		6.89977
			Sphere 3	159	621	389.867	126.804	75.8823		6.81787
			Sphere 4	160	455	308.24	91.172	65.7179		5.90463
			Sphere 5	131	267	202.353	41.818	49.0415		4.40628
			Sphere 6	134	163	145.33	9.287	33.0696		2.97124

## Sheet: PET
Session Number.No	Y-90 concentration in background [Mbq/ml]	Phantom	ROI	Contrast	CNR	Root mean square noise (background)
I.2	0.1	JASZCZAK	BCKG			1.53
			Sphere 1	47.73	3.13
			Sphere 2	35.68	1.9
			Sphere 3	39.2	1.63
			Sphere 4	77.99	2.66
			Sphere 5	-277.41	-7.93
			Sphere 6	-88.4	-1.83
I.3	0.2	JASZCZAK	BCKG			1.53
			Sphere 1	61.6	4.02
			Sphere 2	55.7	2.95
			Sphere 3	65.67	2.71
			Sphere 4	92.98	3.15
			Sphere 5	-11.82	-0.34
			Sphere 6	21.33	0.44
I.1	0.1	JASZCZAK	BCKG			1.58
			Sphere 1	50.22	3.19
			Sphere 2	9.05	0.47
			Sphere 3	73.19	2.94
			Sphere 4	-7.88	-0.26
			Sphere 5	33.85	0.94
			Sphere 6	51.99	1.04
II.4	0.2	JASZCZAK	BCKG			1.28
			Sphere 1	59.22	4.73
			Sphere 2	81	5.25
			Sphere 3	80.47	3.97
			Sphere 4	84.7	3.37
			Sphere 5	0.37	0.01
			Sphere 6	78.22	1.83
II.6	0.4	JASZCZAK	BCKG			0.83
			Sphere 1	67.5	8.3
			Sphere 2	59.07	5.89
			Sphere 3	52.02	3.95
			Sphere 4	3.38	0.21
			Sphere 5	8.29	0.41
			Sphere 6	59.97	2.16
II.7	0.6	JASZCZAK	BCKG			0.86
			Sphere 1	81.94	9.74
			Sphere 2	61.42	5.92
			Sphere 3	67.85	4.98
			Sphere 4	57.04	3.37
			Sphere 5	-41.83	-2
			Sphere 6	48.18	1.68
II.8	0.8	JASZCZAK	BCKG			0.75
			Sphere 1	80.81	11.05
			Sphere 2	61.68	6.83
			Sphere 3	71.31	6.02
			Sphere 4	54.12	3.68
			Sphere 5	-15.61	-0.86
			Sphere 6	60.89	2.44
II.9	1	JASZCZAK	BCKG			0.56
			Sphere 1	76.69	13.92
			Sphere 2	66.17	9.74
			Sphere 3	74.75	8.38
			Sphere 4	61.34	5.54
			Sphere 5	3.39	0.25
			Sphere 6	29.25	0.25
II.5	0.2	JASZCZAK	BCKG			1.18
			Sphere 1	72.32	6.26
			Sphere 2	60.37	4.24
			Sphere 3	27.18	1.45
			Sphere 4	18.49	0.8
			Sphere 5	-30.63	-1.07
			Sphere 6	49.6	1.26
1	0	NEMA	BCKG			7.24
			Sphere 1	14024.2	198.6
			Sphere 2	11153.3	128.04
			Sphere 3	10399.4	90.9
			Sphere 4	7785.89	54.87
			Sphere 5	4825.51	27.5
			Sphere 6	1481.32	6.14
2	0.1	NEMA	BCKG			64.83
			Sphere 1	120900	191.09
			Sphere 2	107527	137.77
			Sphere 3	118877	115.97
			Sphere 4	43584.1	34.28
			Sphere 5	7446.54	4.74
			Sphere 6	8294.31	3.84

## Sheet: QualitativeAssessment
Observer [initials]	No.	Anonymised dataset name	Phantom	Modality	Imaging session.No	Y-90 concentration in foci [Mbq/ml]	Y-90 concentration in background [Mbq/ml]	Number of visible foci (without CT)	Number of visible foci (with CT)
AB	1	XJ06SOOB	JASZCZAK	SPECT	I.2	-	0.2	0	0
AK	1	XJ06SOOB	JASZCZAK	SPECT				0	0
MM	1	XJ06SOOB	JASZCZAK	SPECT				0	0
MW	1	XJ06SOOB	JASZCZAK	SPECT				1	0
AM	1	XJ06SOOB	JASZCZAK	SPECT				0	0
MD	1	XJ06SOOB	JASZCZAK	SPECT				0	0
AB	2	XJ08SJOA	JASZCZAK	SPECT	II.3	-	0.2	1	0
AK	2	XJ08SJOA	JASZCZAK	SPECT				1	1
MM	2	XJ08SJOA	JASZCZAK	SPECT				0	0
MW	2	XJ08SJOA	JASZCZAK	SPECT				0	1
AM	2	XJ08SJOA	JASZCZAK	SPECT				0	0
MD	2	XJ08SJOA	JASZCZAK	SPECT				0	0
AB	3	XJ13SOOA	JASZCZAK	SPECT	I.1	-	0.1	0	0
AK	3	XJ13SOOA	JASZCZAK	SPECT				0	1
MM	3	XJ13SOOA	JASZCZAK	SPECT				0	0
MW	3	XJ13SOOA	JASZCZAK	SPECT				1	1
AM	3	XJ13SOOA	JASZCZAK	SPECT				0	0
MD	3	XJ13SOOA	JASZCZAK	SPECT				0	0
AB	4	XJ16POLD	JASZCZAK	PET	I.2	-	0.1	0	1
AK	4	XJ16POLD	JASZCZAK	PET				1	1
MM	4	XJ16POLD	JASZCZAK	PET				1	1
MW	4	XJ16POLD	JASZCZAK	PET				0	1
AM	4	XJ16POLD	JASZCZAK	PET				0	1
MD	4	XJ16POLD	JASZCZAK	PET				0	1
AB	5	XJ03POOD	JASZCZAK	PET	I.1	-	0.1	1	1
AK	5	XJ03POOD	JASZCZAK	PET				0	0
MM	5	XJ03POOD	JASZCZAK	PET				2	3
MW	5	XJ03POOD	JASZCZAK	PET				2	3
AM	5	XJ03POOD	JASZCZAK	PET				0	0
MD	5	XJ03POOD	JASZCZAK	PET				0	0
AB	6	XJ18SJOC	JASZCZAK	SPECT	II.4	-	1	1	1
AK	6	XJ18SJOC	JASZCZAK	SPECT				1	1
MM	6	XJ18SJOC	JASZCZAK	SPECT				1	1
MW	6	XJ18SJOC	JASZCZAK	SPECT				2	1
AM	6	XJ18SJOC	JASZCZAK	SPECT				2	2
MD	6	XJ18SJOC	JASZCZAK	SPECT				1	0
AB	7	XJ07POOE	JASZCZAK	PET	I.3	-	0.2	1	2
AK	7	XJ07POOE	JASZCZAK	PET				2	4
MM	7	XJ07POOE	JASZCZAK	PET				2	4
MW	7	XJ07POOE	JASZCZAK	PET				2	4
AM	7	XJ07POOE	JASZCZAK	PET				2	2
MD	7	XJ07POOE	JASZCZAK	PET				1	1
AB	8	XJ09PJLD	JASZCZAK	PET	II.5	-	0.2	1	2
AK	8	XJ09PJLD	JASZCZAK	PET				3	2
MM	8	XJ09PJLD	JASZCZAK	PET				2	2
MW	8	XJ09PJLD	JASZCZAK	PET				2	2
AM	8	XJ09PJLD	JASZCZAK	PET				1	1
MD	8	XJ09PJLD	JASZCZAK	PET				0	0
AB	9	XJ15PJLE	JASZCZAK	PET	II.6	-	0.4	1	2
AK	9	XJ15PJLE	JASZCZAK	PET				3	2
MM	9	XJ15PJLE	JASZCZAK	PET				4	4
MW	9	XJ15PJLE	JASZCZAK	PET				4	3
AM	9	XJ15PJLE	JASZCZAK	PET				3	3
MD	9	XJ15PJLE	JASZCZAK	PET				2	2
AB	10	XJ19PJOD	JASZCZAK	PET	II.4	-	0.2	1	2
AK	10	XJ19PJOD	JASZCZAK	PET				3	3
MM	10	XJ19PJOD	JASZCZAK	PET				4	4
MW	10	XJ19PJOD	JASZCZAK	PET				3	3
AM	10	XJ19PJOD	JASZCZAK	PET				2	2
MD	10	XJ19PJOD	JASZCZAK	PET				2	1
AB	11	XJ01PJLF	JASZCZAK	PET	II.7	-	0.6	2	3
AK	11	XJ01PJLF	JASZCZAK	PET				3	4
MM	11	XJ01PJLF	JASZCZAK	PET				3	3
MW	11	XJ01PJLF	JASZCZAK	PET				4	4
AM	11	XJ01PJLF	JASZCZAK	PET				2	3
MD	11	XJ01PJLF	JASZCZAK	PET				2	3
AB	12	XJ20PJLG	JASZCZAK	PET	II.8	-	0.8	3	3
AK	12	XJ20PJLG	JASZCZAK	PET				4	4
MM	12	XJ20PJLG	JASZCZAK	PET				4	4
MW	12	XJ20PJLG	JASZCZAK	PET				4	4
AM	12	XJ20PJLG	JASZCZAK	PET				4	3
MD	12	XJ20PJLG	JASZCZAK	PET				3	2
AB	13	XJ11PJOH	JASZCZAK	PET	II.9	-	1	3	4
AK	13	XJ11PJOH	JASZCZAK	PET				4	4
MM	13	XJ11PJOH	JASZCZAK	PET				4	6
MW	13	XJ11PJOH	JASZCZAK	PET				5	5
AM	13	XJ11PJOH	JASZCZAK	PET				3	3
MD	13	XJ11PJOH	JASZCZAK	PET				3	4
AB	14	XT17SFOA	NEMA	SPECT	2	4	0.1	5	5
AK	14	XT17SFOA	NEMA	SPECT				5	5
MM	14	XT17SFOA	NEMA	SPECT				6	6
MW	14	XT17SFOA	NEMA	SPECT				6	5
AM	14	XT17SFOA	NEMA	SPECT				5	5
MD	14	XT17SFOA	NEMA	SPECT				5	5
AB	15	XN04SFOA	NEMA	SPECT	1	4	-	5	5
AK	15	XN04SFOA	NEMA	SPECT				5	5
MM	15	XN04SFOA	NEMA	SPECT				6	6
MW	15	XN04SFOA	NEMA	SPECT				6	6
AM	15	XN04SFOA	NEMA	SPECT				5	5
MD	15	XN04SFOA	NEMA	SPECT				6	6
AB	16	XT05PFOD	NEMA	PET	2	4	0.1	5	6
AK	16	XT05PFOD	NEMA	PET				6	6
MM	16	XT05PFOD	NEMA	PET				6	6
MW	16	XT05PFOD	NEMA	PET				6	6
AM	16	XT05PFOD	NEMA	PET				5	5
MD	16	XT05PFOD	NEMA	PET				6	6
AB	17	XN14PFOD	NEMA	PET	1	4	-	6	6
AK	17	XN14PFOD	NEMA	PET				6	6
MM	17	XN14PFOD	NEMA	PET				6	6
MW	17	XN14PFOD	NEMA	PET				6	6
AM	17	XN14PFOD	NEMA	PET				6	6
MD	17	XN14PFOD	NEMA	PET				6	6

## Sheet: Attenuation Correction-COV
Rescaling factor	COV
	no filter	Butterworth filter, cutoff 0.2
1	0.1039	0.0947
0.8	0.103	0.0943
0.6	0.0911	0.0665
0.4	0.0748	0.0726
0	0.1041	0.0869
